# Supplementary material for: Exosomes Derived from Induced and Wharton’s Jelly-Derived Mesenchymal Stem Cells Promote Senescence-like Features and Migration in Cancer Cells
Source: Int J Mol Sci. 2025 Jun 26;26(13):6178. doi: 10.3390/ijms26136178 (PMC12249808; doi:10.3390/ijms26136178)
Supplement: Supplementary file 1 [file ijms-26-06178-s001.zip]

Archive with 1 entries (1 files):
- ijms-3665860-supplementary.pdf
